# Supplementary material for: Acceptability and perceived barriers to adoption of the core outcome set for maternal and neonatal health research and surveillance during emerging and ongoing epidemic threats (MNH-EPI-COS): An online survey
Source: PLOS Glob Public Health. 2025 Nov 25;5(11):e0005474. doi: 10.1371/journal.pgph.0005474 (PMC12646480; doi:10.1371/journal.pgph.0005474)
Supplement: S5 File — (XLSX) [file pgph.0005474.s005.xlsx]

## Sheet: Database
Respondent ID	sp_maternal health	sp_epiph	sp_neoped	sp_patient	sp_infect	sp_pharlab	sp_psy	sp_cc	pregnancyoutcome_acept_out	pregnancyoutcome_acept_def	pregnancyoutcome_fea	mdeath_accept_out	mdeath_accept_def	mdeath_fea	mssi_accept_out	mssi_accept_def	mssi_fea	mci_accept_out	mci_accept_def	mci_fea	msd_accept_out	msd_accept_def	msd_fea	sipb_accept_out	sipb_accept_def	sipb_fea	mob_accept_out	mob_accept_def	mob_fea	ap_hae_accept_out	ap_hae_accept_def	ap_hae_fea	pph_accept_out	pph_accept_def	pph_fea	hta_accept_out	hta_accept_def	hta_fea	ms_accept_out	ms_accept_def	ms_fea	muti_accept_out	muti_accept_def	muti_fea	arm_accept_out	arm_accept_def	arm_fea	dep_accept_out	dep_accept_def
114683531361	1	0	1	0	0	0	0	0	1	3	1	1	2	1	1	1	1	1	1	1	1	1	1	1	4	1	2	1	1	2	1	3	2	1	3	2	1	2	1	1	1	1	1	1	1	1	1	3	1
114691329036	1	0	1	1	0	0	0	0	2	2	2	1	2	2	2	2	3	2	2	3	2	2	2	2	2	3	2	2	2	2	2	2	2	2	2	2	2	3	2	2	2	2	2	2	2	2	2	2	2
114679106815	0	0	1	0	0	0	0	0	1	1	2	1	1	1	1	1	2	1	1	2	1	1	2	1	2	3	1	1	1	1	1	2	1	1	2	1	1	3	1	1	2	1	1	1	1	1	2	1	1
114693608591	0	0	0	0	1	0	0	0	1	2	2	1	1	2	1	1	2	1	1	2	1	2	2	1	2	3	1	1	2	1	2	2	1	2	2	1	1	3	1	1	2	1	1	2	1	2	2	1	2
114694283794	1	0	0	0	0	0	0	0	5	5	5	5	5	5	1	1	1	1	1	2	1	1	1	1	2	1	1	2	1	2	5	2	2	1	1	1	1	1	1	1	1	2	5	2	2	1	2	2	2
114702574597	1	0	0	0	0	0	0	0	2	2	2	1	1	1	3	3	3	2	2	2	2	2	2	3	3	3	3	3	3	2	2	2	2	2	2	3	3	3	2	2	2	2	2	2	3	3	3	4	4
114701899613	1	0	0	1	0	0	0	0	2	2	2	2	2	2	2	2	2	2	2	2	3	3	3	2	2	2	3	3	3	2	2	2	1	1	1	2	2	2	2	2	2	2	2	2	2	2	2	1	1
114681488562	1	0	0	0	0	0	0	0	1	1	3	1	1	1	2	2	2	1	1	1	1	1	1	2	2	2	2	2	2	1	1	1	1	1	1	1	1	1	1	1	1	1	1	1	2	2	2	1	1
114682945876	1	0	0	0	0	0	0	1	1	1	2	1	2	1	4	5	5	2	2	2	2	2	3	1	2	1	1	1	1	2	4	2	1	1	1	1	2	2	1	2	2	1	1	1	3	3	3	2	4
114693891044	1	0	1	0	1	0	0	0	1	1	2	1	1	1	2	2	2	1	1	3	1	1	2	2	2	3	4	2	2	2	2	3	2	2	3	4	3	4	2	2	2	2	2	2	4	2	4	4	3
114686515306	1	0	0	0	0	0	0	0	1	1	2	2	2	2	1	1	1	1	1	2	1	1	1	1	2	1	2	2	2	2	2	2	2	2	2	2	2	2	2	2	2	2	2	2	2	2	2	1	1
114704147318	0	0	1	0	0	0	0	0	1	2	2	1	1	1	1	1	1	1	1	4	1	1	1	2	1	3	1	1	1	1	1	1	1	1	2	1	1	3	1	1	1	1	1	4	1	1	2	2	2
114701788616	0	0	0	1	0	0	0	0	1	1	1	1	1	1	1	1	1	1	1	1	1	1	1	1	1	1	1	1	1	1	1	1	1	1	1	1	1	1	1	1	1	1	1	1	1	1	1	1	1
114684782374	1	1	1	0	0	0	0	0	1	1	1	1	1	1	1	1	1	1	1	1	1	1	1	1	1	1	1	1	1	3	3	4	3	3	3	3	3	3	3	3	3	2	2	2	2	2	4	2	2
114699963109	1	0	0	0	0	0	0	0	1	2	1	1	2	1	1	1	2	1	2	2	1	1	1	1	2	2	1	1	1	1	3	2	1	1	2	1	1	2	1	1	1	1	1	1	1	1	1	1	1
114680819597	0	1	0	0	0	0	0	0	1	2	2	1	2	2	1	2	2	1	2	2	1	2	2	1	2	2	1	1	1	1	2	2	1	2	2	1	2	2	1	2	2	1	2	2	1	2	2	1	2
114688092490	0	0	0	0	1	0	0	0	1	1	1	1	1	1	1	1	1	1	1	2	1	1	1	1	1	1	1	1	1	1	1	1	1	1	1	1	1	1	1	1	1	1	1	1	1	1	1	3	3
114682164232	1	1	0	0	0	0	0	0	1	1	1	1	1	1	1	1	1	1	1	1	1	1	1	1	1	1	1	1	1	1	1	1	1	1	2	1	1	1	1	1	2	1	1	1	1	1	2	1	1
114684387534	0	0	1	0	0	0	0	0	1	1	4	1	2	2	2	2	4	2	2	4	1	1	1	1	1	1	2	1	1	9	9	9	2	2	2	1	1	1	1	1	1	1	1	1	1	1	1	1	1
114691363538	0	0	1	0	0	0	0	0	1	1	1	1	1	1	2	2	2	1	1	2	1	1	1	1	1	1	1	1	1	2	2	2	2	2	2	2	2	2	2	4	2	2	2	2	2	2	2	3	3
114680286878	1	1	1	0	0	0	0	0	1	2	2	1	1	2	2	2	3	2	2	3	1	2	4	1	1	1	3	2	2	2	2	3	2	2	3	2	2	3	2	3	3	1	2	2	3	1	2	1	1
114680521063	0	1	0	0	0	0	0	0	1	1	2	1	1	1	1	2	2	1	1	2	1	2	2	1	1	2	1	4	1	1	1	1	1	1	2	1	2	2	1	1	2	1	1	1	1	1	1	2	3
114684668796	1	0	0	0	0	0	0	0	1	2	2	1	1	2	2	2	2	2	2	4	2	2	2	1	2	2	2	2	2	2	2	3	2	2	3	2	2	2	2	2	2	2	2	2	2	2	2	4	2
114689139165	0	0	0	0	0	0	0	0	1	1	3	1	1	2	1	1	2	1	1	2	1	1	2	1	1	2	1	1	2	1	1	2	1	1	2	2	2	2	1	1	2	1	1	1	1	1	1	1	1
114679123698	0	0	0	0	0	0	0	1	1	1	1	1	1	1	1	1	1	1	1	1	1	4	2	1	1	1	1	1	1	1	1	1	1	1	1	1	4	1	1	1	1	1	1	1	1	1	1	1	1
114682353157	0	0	1	0	0	0	0	0	1	2	2	1	1	1	1	2	2	1	2	2	2	2	2	1	1	1	1	1	1	3	2	2	3	9	3	1	2	2	2	2	1	2	3	1	2	1	2	3	9
114697372017	1	1	1	0	1	0	0	0	1	1	1	1	1	1	2	2	1	2	2	1	3	2	3	4	2	3	1	1	1	2	2	2	2	2	2	2	4	2	2	2	2	4	2	4	4	2	4	3	2
114678672524	0	0	1	0	1	0	0	0	1	1	2	1	1	1	1	1	3	1	1	3	1	1	3	1	1	3	1	4	3	3	2	3	3	3	4	2	2	3	1	1	1	1	2	3	2	2	3	4	3
114678104691	1	0	0	1	1	1	0	0	2	2	2	1	2	2	1	1	2	1	1	2	1	1	1	1	1	2	1	1	1	2	1	3	2	1	2	1	4	2	1	1	2	1	1	1	3	1	3	1	1
114678154463	0	0	0	0	1	0	0	0	1	2	2	1	1	1	1	1	1	1	1	1	1	1	1	2	2	2	2	2	2	1	1	1	1	1	1	1	1	1	1	1	1	1	1	1	1	1	1	2	1
114684394425	1	1	0	0	0	0	0	0	1	2	2	1	1	1	1	1	1	1	1	1	1	1	1	1	1	1	1	1	1	1	1	1	1	1	1	1	1	1	1	2	2	1	1	1	1	1	1	1	1
114700110653	0	0	0	0	0	0	1	0	1	1	1	1	2	2	1	1	1	1	9	9	1	9	9	1	1	1	1	1	1	1	9	9	1	9	9	1	9	9	1	9	9	1	9	9	9	9	9	1	1
114704401152	1	0	0	0	0	0	0	0	1	3	2	1	1	4	1	1	2	1	1	2	1	1	2	1	1	2	2	1	2	1	1	2	1	1	2	1	4	2	1	1	2	1	1	2	1	1	2	1	1
114688312707	1	1	0	0	0	0	1	0	1	1	1	1	1	1	2	2	2	3	3	3	1	1	1	2	2	2	2	2	2	1	1	1	1	1	1	1	1	1	1	1	1	1	1	1	1	1	1	1	1
114679000148	1	0	0	0	0	0	0	0	1	1	2	2	1	4	2	1	3	1	1	2	1	1	2	2	1	3	1	1	1	3	2	4	1	1	2	1	1	2	1	1	3	1	1	2	1	1	2	1	1
114678380482	1	0	0	0	0	0	0	0	1	1	1	1	1	3	1	1	3	2	2	4	1	1	4	1	1	3	1	1	2	3	3	3	2	2	3	3	3	3	1	1	2	1	2	2	1	1	2	2	2
114679187381	1	0	0	0	1	0	0	0	1	1	2	1	1	2	2	2	2	2	1	2	1	1	1	1	2	2	2	1	1	2	2	2	4	5	4	2	2	4	1	1	2	1	1	1	1	1	1	2	3
114678099142	0	0	1	0	0	0	0	0	1	1	1	1	1	1	1	1	1	1	1	2	1	1	1	1	1	1	1	1	1	1	1	1	1	1	1	2	2	2	1	1	1	1	1	1	2	2	2	2	2
114679305238	0	0	0	0	1	0	0	0	1	1	1	1	1	1	1	1	1	1	1	1	1	1	1	1	1	1	1	1	1	1	1	1	2	1	2	1	1	1	1	1	1	2	1	1	2	1	2	2	1
114678097967	1	0	0	0	0	0	0	0	1	1	1	1	1	1	1	1	2	1	1	1	1	1	2	1	1	1	1	1	1	1	1	1	1	4	1	1	4	1	1	1	1	1	1	1	1	1	1	1	1
114684417638	0	0	0	0	0	1	0	0	2	2	2	3	3	3	1	1	3	2	2	2	2	2	3	2	1	2	3	2	2	2	2	2	1	1	1	2	2	2	1	1	2	1	1	2	2	2	2	1	1
114688688198	0	0	1	0	0	0	0	0	1	1	1	1	1	1	1	1	1	1	1	1	1	1	1	1	1	1	2	2	2	1	1	1	1	1	1	1	1	1	1	1	1	1	1	1	1	1	1	1	1
114699974340	0	0	1	0	0	0	0	0	1	1	1	1	1	1	1	1	2	1	1	2	1	1	2	1	1	1	1	1	1	2	1	2	1	1	2	1	1	1	1	1	1	1	1	2	1	1	1	1	1
114688037162	1	0	1	0	0	0	0	0	1	1	2	1	1	2	2	2	2	1	1	1	1	2	2	1	1	1	1	1	1	2	2	2	2	2	2	2	2	2	2	2	2	2	2	2	2	2	2	1	1
114678532114	1	0	1	1	0	0	0	0	2	2	2	2	2	2	2	2	2	2	2	2	2	2	2	2	2	2	2	2	2	2	2	2	2	2	2	2	2	2	2	2	2	2	2	2	2	2	2	2	2
114689443607	1	0	0	1	0	0	0	0	1	1	3	1	1	2	2	2	4	2	2	2	2	2	3	1	1	3	1	1	3	3	3	3	1	1	3	3	3	3	2	2	3	2	2	3	2	2	2	4	4
114688736310	1	1	0	0	0	0	0	0	1	9	1	1	1	1	1	1	1	1	1	1	1	1	1	1	1	1	1	1	1	1	1	1	1	1	2	1	1	1	1	1	1	1	1	1	1	1	1	1	1
114684476516	0	1	0	0	0	0	0	0	1	1	1	1	1	1	1	1	1	1	1	1	1	1	1	2	1	2	1	1	1	1	1	1	1	1	1	1	1	1	1	1	2	1	1	2	1	1	2	1	1
114678102038	0	0	0	0	0	0	0	1	1	1	1	1	1	1	1	1	1	1	1	1	1	1	1	1	1	1	1	1	1	1	1	1	1	3	1	1	1	1	1	2	1	1	1	1	1	1	1	2	1
114685818993	0	1	0	0	0	0	0	0	2	2	2	1	1	1	1	1	2	1	1	1	1	1	1	3	3	3	3	3	3	3	3	3	3	3	3	3	3	3	2	2	2	2	2	2	2	2	2	3	3
114679016860	1	0	0	1	0	0	0	0	1	1	1	1	1	2	1	1	2	1	1	2	1	1	2	1	1	1	1	1	1	1	4	1	1	1	2	1	1	2	1	1	1	1	1	2	1	1	2	1	1
114689560297	0	0	0	1	0	0	0	0	1	2	1	1	2	1	1	2	1	1	2	1	1	2	1	1	2	1	1	2	1	1	2	1	1	2	1	1	2	1	1	2	1	1	2	1	1	2	1	1	2
114678103669	1	0	0	0	0	0	0	0	1	4	1	1	1	1	1	4	2	1	4	2	1	2	2	1	1	1	1	1	1	1	1	2	1	2	2	1	1	1	1	1	1	2	2	3	2	2	3	1	2
114709459545	1	1	1	0	0	0	0	0	1	1	2	1	1	3	1	1	4	1	1	3	4	4	4	2	4	4	1	4	4	1	1	4	1	1	2	1	2	3	1	1	3	2	2	2	2	2	3	2	2
114705786936	1	1	0	0	0	0	0	0	1	1	2	1	1	1	1	1	2	2	2	3	1	2	2	1	1	2	3	3	2	3	3	3	1	1	3	1	1	2	1	1	2	2	2	2	2	2	2	2	2
114693781754	1	0	0	0	0	0	0	0	1	1	1	1	1	1	4	4	4	2	3	2	2	3	2	1	1	1	1	1	1	1	1	1	1	4	1	1	4	1	1	1	2	1	1	1	2	2	1	2	2
114678724331	1	0	0	0	0	0	0	0	1	1	1	1	3	1	1	1	1	1	1	1	1	2	1	1	1	1	1	1	1	1	1	1	1	1	1	1	1	1	1	1	1	1	1	1	1	2	1	1	3
114688101262	1	0	0	0	0	0	0	0	1	1	3	1	1	1	1	1	1	1	1	3	1	1	1	1	1	3	2	1	2	4	1	2	1	1	2	1	1	3	1	1	2	1	1	1	1	1	1	2	1
114705786017	0	0	1	0	0	0	0	0	1	2	2	1	4	1	1	2	2	1	2	1	1	2	1	1	2	3	1	1	1	2	2	3	2	2	2	2	2	2	1	2	2	2	2	2	4	2	3	3	2
114688458503	0	0	0	0	0	0	0	1	1	1	1	1	1	2	1	1	1	1	1	1	1	1	1	2	1	2	1	1	1	1	1	2	1	1	1	1	2	2	1	1	1	2	1	4	1	1	3	1	1
114694987788	0	0	0	1	0	0	0	0	2	2	9	1	3	3	4	3	9	9	9	9	2	2	9	2	2	9	2	2	9	9	9	9	9	9	9	2	9	9	1	9	9	9	9	9	9	9	9	1	9
114684618063	1	0	0	0	0	0	0	0	1	1	1	1	1	1	1	1	1	1	1	1	1	1	1	1	1	1	1	4	1	1	1	1	1	1	1	1	4	1	1	1	1	1	1	1	1	1	1	2	2
114700834791	0	1	0	0	0	0	0	0	1	1	1	1	1	2	1	1	2	1	1	2	2	2	3	1	1	2	3	1	2	2	1	2	2	4	2	2	4	2	2	1	1	2	1	1	2	1	1	2	2
114678164901	0	0	0	0	0	1	0	0	2	2	2	2	2	2	2	2	2	2	2	2	2	2	2	2	2	2	2	2	2	2	2	2	2	2	2	2	2	2	2	2	2	2	2	2	2	2	2	2	2
114688380204	0	0	1	0	0	0	0	0	2	9	3	1	2	1	1	4	1	1	4	2	1	4	2	1	1	2	1	2	2	2	9	2	2	9	2	2	9	3	1	9	2	1	4	1	1	9	1	2	9
114678507281	1	1	0	0	0	0	0	0	1	1	2	1	1	1	1	1	1	1	1	1	1	1	1	1	1	1	1	1	1	1	1	2	1	2	1	1	1	1	1	1	1	1	1	1	1	1	1	1	1
114678128478	1	0	0	0	0	0	0	0	1	1	1	1	1	1	1	1	1	1	1	3	1	1	1	1	1	1	1	1	1	1	1	1	1	1	1	1	1	1	1	1	1	1	1	1	1	1	1	2	2
114683827073	0	0	0	0	1	0	0	0	1	1	1	1	1	1	1	1	2	1	1	1	1	1	2	1	1	2	1	1	1	1	1	3	1	1	3	2	1	3	2	1	3	1	1	1	1	1	2	3	2
114689223081	0	1	0	0	0	0	0	0	1	2	2	1	1	1	1	1	1	1	1	1	1	1	1	1	1	1	2	2	2	2	2	2	1	1	1	3	3	3	2	2	2	2	2	2	2	2	2	1	1
114696063721	1	0	0	0	0	0	0	0	3	3	2	2	2	2	2	2	1	3	3	2	2	2	2	3	3	2	2	3	1	3	2	2	2	2	2	1	2	3	3	2	2	2	3	3	2	2	2	2	2
114688696456	1	0	0	0	0	0	0	0	1	1	5	1	1	1	1	1	1	1	1	1	5	5	5	1	1	1	1	1	1	1	1	1	1	4	1	1	4	1	1	1	1	1	4	1	4	2	2	2	2
114678123771	0	1	0	0	0	0	0	0	2	2	4	2	2	2	2	2	2	2	2	2	2	2	9	4	2	4	1	1	1	2	2	2	1	1	2	1	1	1	2	2	3	2	2	2	2	2	2	2	2
114700539440	1	0	0	1	0	0	0	0	1	9	2	2	2	2	2	3	2	2	2	2	2	2	2	2	2	2	2	2	2	3	3	3	2	2	2	2	2	2	2	2	2	2	2	2	2	2	2	2	2
114703376778	0	1	0	0	0	0	0	0	5	2	3	1	1	3	3	2	2	3	2	3	2	2	2	2	2	2	1	1	1	2	2	3	3	2	3	1	1	1	1	1	2	2	1	2	4	2	4	2	1
114685089339	0	0	1	0	1	0	0	0	2	2	2	2	2	2	3	2	2	2	2	2	1	1	3	1	1	1	3	3	3	2	2	2	2	2	2	2	2	2	1	1	1	9	9	9	9	9	9	3	2
114684388875	1	1	0	0	0	0	0	0	1	1	1	1	1	1	1	1	1	1	1	1	1	1	1	1	4	1	1	1	1	1	4	1	1	1	1	1	4	1	1	1	1	1	1	1	1	1	1	1	1
114689274888	1	0	0	0	0	0	0	0	1	1	1	1	1	1	3	3	3	3	3	3	3	3	3	2	2	2	2	2	2	2	2	2	1	1	1	1	1	1	2	2	2	2	2	2	2	2	2	1	1
114703524994	0	1	0	0	0	0	0	0	1	1	1	1	1	1	2	2	2	2	2	3	1	2	3	1	1	1	1	1	2	2	2	3	1	1	3	1	2	3	1	2	3	2	2	3	2	2	3	1	2
114688075563	0	0	1	0	0	0	0	0	1	1	1	1	1	1	1	1	1	2	2	2	2	2	2	1	1	1	1	1	1	1	1	1	1	1	1	1	1	2	1	1	2	1	1	3	1	1	3	1	1
114699207150	0	0	1	0	0	0	0	0	1	1	1	1	1	1	1	2	3	1	1	2	1	1	1	1	1	1	1	1	1	1	1	1	1	1	1	1	1	2	1	2	1	1	1	1	1	1	1	1	2
114687838037	1	1	0	0	0	0	0	0	2	1	2	1	2	2	1	2	2	2	2	2	2	2	2	2	2	2	3	2	3	1	2	2	1	3	2	2	2	2	2	2	2	2	2	2	2	2	2	2	3
114678762385	0	1	0	0	0	0	0	0	1	1	1	1	1	1	2	2	2	2	2	2	2	2	3	2	2	3	1	1	3	4	2	3	4	1	3	4	2	3	2	1	2	2	1	2	2	1	2	3	1
114694020158	1	0	0	0	0	0	0	0	1	1	1	1	1	1	1	1	1	1	1	1	1	1	1	1	1	1	1	1	1	1	1	1	1	1	1	1	1	1	1	1	1	1	1	1	1	1	1	1	1
114689055616	1	1	1	0	1	1	0	0	1	1	4	1	1	1	1	1	3	1	1	3	1	1	3	1	1	3	1	1	2	1	1	2	1	1	2	1	1	3	1	1	3	1	1	2	1	1	2	3	3
114684703196	1	0	0	0	0	0	0	0	1	1	1	1	1	1	2	2	2	1	1	3	2	2	3	1	1	1	1	1	1	1	4	2	2	2	3	2	2	3	2	2	2	2	2	2	2	2	2	1	5
114684406342	1	0	0	0	0	0	0	0	1	1	1	1	1	1	3	3	3	1	1	2	1	1	1	1	1	2	1	1	1	2	2	2	2	2	2	2	2	2	1	1	1	1	1	1	1	1	1	3	3
114706391123	0	1	0	0	0	0	0	0	1	1	1	1	1	1	1	1	1	1	1	1	1	1	1	1	1	1	1	1	2	1	1	1	1	1	1	1	1	1	1	1	1	1	1	1	1	1	1	1	1
114684969946	0	0	0	0	0	0	0	0	1	1	1	1	1	1	4	4	4	4	4	4	2	2	2	1	1	1	1	1	1	1	1	1	1	1	1	1	1	1	2	2	2	1	1	1	2	2	2	2	2
114690572113	1	0	1	0	0	0	0	0	1	2	1	1	1	1	2	1	3	4	2	4	2	2	3	1	1	1	4	2	4	2	2	5	1	1	1	1	1	1	2	2	2	4	2	4	4	2	4	2	2
114688146951	1	0	0	0	0	0	0	0	1	1	2	1	1	1	1	1	1	1	1	1	1	1	1	1	1	1	1	1	1	2	2	3	1	1	2	2	1	2	2	1	2	1	1	1	1	1	1	1	2
114678139911	1	0	0	0	0	0	0	0	1	1	1	1	1	1	1	1	2	1	1	2	1	1	1	1	1	1	1	1	1	2	2	3	1	1	1	1	1	1	1	1	1	1	1	1	1	1	2	2	2
114681798796	0	0	0	0	0	0	1	0	1	1	1	1	2	1	1	2	1	1	1	1	1	1	1	1	1	1	1	1	1	1	1	1	1	1	1	1	1	1	1	1	1	1	1	1	1	1	1	1	1
114699931403	1	0	0	0	0	0	0	0	1	2	1	1	2	1	2	2	2	1	1	2	2	2	2	2	1	2	2	2	2	3	2	2	2	2	2	3	2	2	2	2	2	1	1	1	1	1	1	3	2
114684385106	0	1	0	0	0	0	0	0	1	3	2	1	2	2	2	3	9	1	2	9	1	2	9	1	1	2	3	3	2	2	2	2	2	2	2	1	9	2	1	9	2	1	1	1	2	2	1	3	2
114699624654	0	0	0	0	0	1	0	0	1	4	2	1	2	2	1	4	2	2	3	3	1	3	2	1	1	2	4	2	3	2	2	3	2	2	3	2	2	4	1	2	2	2	2	2	2	2	2	2	2
114679042627	1	0	0	0	0	0	0	0	1	1	1	1	1	1	2	2	2	2	2	2	1	1	1	1	1	1	1	1	1	2	2	2	2	2	3	2	2	2	2	2	2	2	2	2	2	2	2	2	2
114698199118	1	0	0	0	0	0	0	0	1	1	1	1	1	1	1	1	2	1	1	2	2	2	2	1	1	1	1	1	1	2	2	2	2	2	2	2	2	2	2	2	2	2	2	2	2	2	2	2	2
114700657973	1	0	0	0	0	0	0	0	1	1	1	1	1	1	3	2	4	1	1	1	1	4	2	1	1	3	1	2	2	2	4	2	1	1	2	3	4	3	1	4	3	1	1	2	2	4	4	4	4
114688007273	0	1	0	0	0	0	0	0	1	1	3	2	2	2	3	2	3	2	2	4	2	2	3	2	2	2	2	2	2	3	3	3	2	2	2	4	2	2	2	2	4	2	2	2	2	2	2	2	2
114684390562	1	0	0	0	0	0	0	0	1	1	1	1	1	1	1	1	1	1	1	1	1	1	1	1	1	1	1	1	1	1	1	1	1	1	1	1	1	1	1	1	2	1	1	1	1	1	1	1	1
[truncated: 67 more columns]

## Sheet: Dictionary
Variable	Data type	Description	Response options
Respondent ID	integer	Unique identifier for each respondent	NA
sp_maternal health	Binary	Specialty of the respondent: Maternal health	0, No | 1, Yes
sp_epiph	Binary	Specialty of the respondent: Epidemiology and public health	0, No | 1, Yes
sp_neoped	Binary	Specialty of the respondent: Neonatal and pediatric health	0, No | 1, Yes
sp_patient	Binary	Specialty of the respondent: Patient advocacy	0, No | 1, Yes
sp_infect	Binary	Specialty of the respondent: Infectious disease	0, No | 1, Yes
sp_pharlab	Binary	Specialty of the respondent: Pharmacy/laboratory	0, No | 1, Yes
sp_psy	Binary	Specialty of the respondent: Psychiatry/psychology/social work	0, No | 1, Yes
sp_cc	Binary	Specialty of the respondent: Other	0, No | 1, Yes
pregnancyoutcome_acept_out	Ordinal variable, Likert scale	Agreement to include the outcome: Pregnancy outcome	1, Strongly Agree | 2, Agree| 3, Neither Agree Nor Disagree| 4, Disagree | 5, Strongly Disagree | 9, Unable to Assess
pregnancyoutcome_acept_def	Ordinal variable, Likert scale	Agreement with the definition of the outcome: Pregnancy outcome	1, Strongly Agree | 2, Agree| 3, Neither Agree Nor Disagree| 4, Disagree | 5, Strongly Disagree | 9, Unable to Assess
pregnancyoutcome_fea	Ordinal variable, Likert scale	Agreement on the feasibility of collecting this outcome in observational and experimental studies during epidemics: Pregnancy outcome	1, Strongly Agree | 2, Agree| 3, Neither Agree Nor Disagree| 4, Disagree | 5, Strongly Disagree | 9, Unable to Assess
mdeath_accept_out	Ordinal variable, Likert scale	Agreement to include the outcome: Maternal death	1, Strongly Agree | 2, Agree| 3, Neither Agree Nor Disagree| 4, Disagree | 5, Strongly Disagree | 9, Unable to Assess
mdeath_accept_def	Ordinal variable, Likert scale	Agreement with the definition of the outcome: Maternal death	1, Strongly Agree | 2, Agree| 3, Neither Agree Nor Disagree| 4, Disagree | 5, Strongly Disagree | 9, Unable to Assess
mdeath_fea	Ordinal variable, Likert scale	Agreement on the feasibility of collecting this outcome in observational and experimental studies during epidemics: Maternal death	1, Strongly Agree | 2, Agree| 3, Neither Agree Nor Disagree| 4, Disagree | 5, Strongly Disagree | 9, Unable to Assess
mssi_accept_out	Ordinal variable, Likert scale	Agreement to include the outcome: Maternal suspected symptomatic infection (related outbreak disease)	1, Strongly Agree | 2, Agree| 3, Neither Agree Nor Disagree| 4, Disagree | 5, Strongly Disagree | 9, Unable to Assess
mssi_accept_def	Ordinal variable, Likert scale	Agreement with the definition of the outcome: Maternal suspected symptomatic infection (related outbreak disease)	1, Strongly Agree | 2, Agree| 3, Neither Agree Nor Disagree| 4, Disagree | 5, Strongly Disagree | 9, Unable to Assess
mssi_fea	Ordinal variable, Likert scale	Agreement on the feasibility of collecting this outcome in observational and experimental studies during epidemics: Maternal suspected symptomatic infection (related outbreak disease)	1, Strongly Agree | 2, Agree| 3, Neither Agree Nor Disagree| 4, Disagree | 5, Strongly Disagree | 9, Unable to Assess
mci_accept_out	Ordinal variable, Likert scale	Agreement to include the outcome: Maternal confirmed infection (related outbreak disease)	1, Strongly Agree | 2, Agree| 3, Neither Agree Nor Disagree| 4, Disagree | 5, Strongly Disagree | 9, Unable to Assess
mci_accept_def	Ordinal variable, Likert scale	Agreement with the definition of the outcome: Maternal confirmed infection (related outbreak disease)	1, Strongly Agree | 2, Agree| 3, Neither Agree Nor Disagree| 4, Disagree | 5, Strongly Disagree | 9, Unable to Assess
mci_fea	Ordinal variable, Likert scale	Agreement on the feasibility of collecting this outcome in observational and experimental studies during epidemics: Maternal confirmed infection (related outbreak disease)	1, Strongly Agree | 2, Agree| 3, Neither Agree Nor Disagree| 4, Disagree | 5, Strongly Disagree | 9, Unable to Assess
msd_accept_out	Ordinal variable, Likert scale	Agreement to include the outcome: Maternal severe disease (related outbreak disease)	1, Strongly Agree | 2, Agree| 3, Neither Agree Nor Disagree| 4, Disagree | 5, Strongly Disagree | 9, Unable to Assess
msd_accept_def	Ordinal variable, Likert scale	Agreement with the definition of the outcome: Maternal severe disease (related outbreak disease)	1, Strongly Agree | 2, Agree| 3, Neither Agree Nor Disagree| 4, Disagree | 5, Strongly Disagree | 9, Unable to Assess
msd_fea	Ordinal variable, Likert scale	Agreement on the feasibility of collecting this outcome in observational and experimental studies during epidemics: Maternal severe disease (related outbreak disease)	1, Strongly Agree | 2, Agree| 3, Neither Agree Nor Disagree| 4, Disagree | 5, Strongly Disagree | 9, Unable to Assess
sipb_accept_out	Ordinal variable, Likert scale	Agreement to include the outcome: Spontaneous/iatrogenic preterm birth	1, Strongly Agree | 2, Agree| 3, Neither Agree Nor Disagree| 4, Disagree | 5, Strongly Disagree | 9, Unable to Assess
sipb_accept_def	Ordinal variable, Likert scale	Agreement with the definition of the outcome: Spontaneous/iatrogenic preterm birth	1, Strongly Agree | 2, Agree| 3, Neither Agree Nor Disagree| 4, Disagree | 5, Strongly Disagree | 9, Unable to Assess
sipb_fea	Ordinal variable, Likert scale	Agreement on the feasibility of collecting this outcome in observational and experimental studies during epidemics: Spontaneous/iatrogenic preterm birth	1, Strongly Agree | 2, Agree| 3, Neither Agree Nor Disagree| 4, Disagree | 5, Strongly Disagree | 9, Unable to Assess
mob_accept_out	Ordinal variable, Likert scale	Agreement to include the outcome: Mode of birth	1, Strongly Agree | 2, Agree| 3, Neither Agree Nor Disagree| 4, Disagree | 5, Strongly Disagree | 9, Unable to Assess
mob_accept_def	Ordinal variable, Likert scale	Agreement with the definition of the outcome: Mode of birth	1, Strongly Agree | 2, Agree| 3, Neither Agree Nor Disagree| 4, Disagree | 5, Strongly Disagree | 9, Unable to Assess
mob_fea	Ordinal variable, Likert scale	Agreement on the feasibility of collecting this outcome in observational and experimental studies during epidemics: Mode of birth	1, Strongly Agree | 2, Agree| 3, Neither Agree Nor Disagree| 4, Disagree | 5, Strongly Disagree | 9, Unable to Assess
ap_hae_accept_out	Ordinal variable, Likert scale	Agreement to include the outcome: Antepartum hemorrhage	1, Strongly Agree | 2, Agree| 3, Neither Agree Nor Disagree| 4, Disagree | 5, Strongly Disagree | 9, Unable to Assess
ap_hae_accept_def	Ordinal variable, Likert scale	Agreement with the definition of the outcome: Antepartum hemorrhage	1, Strongly Agree | 2, Agree| 3, Neither Agree Nor Disagree| 4, Disagree | 5, Strongly Disagree | 9, Unable to Assess
ap_hae_fea	Ordinal variable, Likert scale	Agreement on the feasibility of collecting this outcome in observational and experimental studies during epidemics: Antepartum hemorrhage	1, Strongly Agree | 2, Agree| 3, Neither Agree Nor Disagree| 4, Disagree | 5, Strongly Disagree | 9, Unable to Assess
pph_accept_out	Ordinal variable, Likert scale	Agreement to include the outcome: Postpartum hemorrhage	1, Strongly Agree | 2, Agree| 3, Neither Agree Nor Disagree| 4, Disagree | 5, Strongly Disagree | 9, Unable to Assess
pph_accept_def	Ordinal variable, Likert scale	Agreement with the definition of the outcome: Postpartum hemorrhage	1, Strongly Agree | 2, Agree| 3, Neither Agree Nor Disagree| 4, Disagree | 5, Strongly Disagree | 9, Unable to Assess
pph_fea	Ordinal variable, Likert scale	Agreement on the feasibility of collecting this outcome in observational and experimental studies during epidemics: Postpartum hemorrhage	1, Strongly Agree | 2, Agree| 3, Neither Agree Nor Disagree| 4, Disagree | 5, Strongly Disagree | 9, Unable to Assess
hta_accept_out	Ordinal variable, Likert scale	Agreement to include the outcome: Hypertensive disorders of pregnancy	1, Strongly Agree | 2, Agree| 3, Neither Agree Nor Disagree| 4, Disagree | 5, Strongly Disagree | 9, Unable to Assess
hta_accept_def	Ordinal variable, Likert scale	Agreement with the definition of the outcome: Hypertensive disorders of pregnancy	1, Strongly Agree | 2, Agree| 3, Neither Agree Nor Disagree| 4, Disagree | 5, Strongly Disagree | 9, Unable to Assess
hta_fea	Ordinal variable, Likert scale	Agreement on the feasibility of collecting this outcome in observational and experimental studies during epidemics: Hypertensive disorders of pregnancy	1, Strongly Agree | 2, Agree| 3, Neither Agree Nor Disagree| 4, Disagree | 5, Strongly Disagree | 9, Unable to Assess
ms_accept_out	Ordinal variable, Likert scale	Agreement to include the outcome: Maternal sepsis	1, Strongly Agree | 2, Agree| 3, Neither Agree Nor Disagree| 4, Disagree | 5, Strongly Disagree | 9, Unable to Assess
ms_accept_def	Ordinal variable, Likert scale	Agreement with the definition of the outcome: Maternal sepsis	1, Strongly Agree | 2, Agree| 3, Neither Agree Nor Disagree| 4, Disagree | 5, Strongly Disagree | 9, Unable to Assess
ms_fea	Ordinal variable, Likert scale	Agreement on the feasibility of collecting this outcome in observational and experimental studies during epidemics: Maternal sepsis	1, Strongly Agree | 2, Agree| 3, Neither Agree Nor Disagree| 4, Disagree | 5, Strongly Disagree | 9, Unable to Assess
muti_accept_out	Ordinal variable, Likert scale	Agreement to include the outcome: Maternal admission to intensive care unit/ special unit	1, Strongly Agree | 2, Agree| 3, Neither Agree Nor Disagree| 4, Disagree | 5, Strongly Disagree | 9, Unable to Assess
muti_accept_def	Ordinal variable, Likert scale	Agreement with the definition of the outcome: Maternal admission to intensive care unit/ special unit	1, Strongly Agree | 2, Agree| 3, Neither Agree Nor Disagree| 4, Disagree | 5, Strongly Disagree | 9, Unable to Assess
muti_fea	Ordinal variable, Likert scale	Agreement on the feasibility of collecting this outcome in observational and experimental studies during epidemics: Maternal admission to intensive care unit/ special unit	1, Strongly Agree | 2, Agree| 3, Neither Agree Nor Disagree| 4, Disagree | 5, Strongly Disagree | 9, Unable to Assess
arm_accept_out	Ordinal variable, Likert scale	Agreement to include the outcome: Maternal respiratory support	1, Strongly Agree | 2, Agree| 3, Neither Agree Nor Disagree| 4, Disagree | 5, Strongly Disagree | 9, Unable to Assess
arm_accept_def	Ordinal variable, Likert scale	Agreement with the definition of the outcome: Maternal respiratory support	1, Strongly Agree | 2, Agree| 3, Neither Agree Nor Disagree| 4, Disagree | 5, Strongly Disagree | 9, Unable to Assess
arm_fea	Ordinal variable, Likert scale	Agreement on the feasibility of collecting this outcome in observational and experimental studies during epidemics: Maternal respiratory support	1, Strongly Agree | 2, Agree| 3, Neither Agree Nor Disagree| 4, Disagree | 5, Strongly Disagree | 9, Unable to Assess
dep_accept_out	Ordinal variable, Likert scale	Agreement to include the outcome: Maternal symptoms of depression and anxiety	1, Strongly Agree | 2, Agree| 3, Neither Agree Nor Disagree| 4, Disagree | 5, Strongly Disagree | 9, Unable to Assess
dep_accept_def	Ordinal variable, Likert scale	Agreement with the definition of the outcome: Maternal symptoms of depression and anxiety	1, Strongly Agree | 2, Agree| 3, Neither Agree Nor Disagree| 4, Disagree | 5, Strongly Disagree | 9, Unable to Assess
dep_fea	Ordinal variable, Likert scale	Agreement on the feasibility of collecting this outcome in observational and experimental studies during epidemics: Maternal symptoms of depression and anxiety	1, Strongly Agree | 2, Agree| 3, Neither Agree Nor Disagree| 4, Disagree | 5, Strongly Disagree | 9, Unable to Assess
ndeath_accept_out	Ordinal variable, Likert scale	Agreement to include the outcome: Neonatal death	1, Strongly Agree | 2, Agree| 3, Neither Agree Nor Disagree| 4, Disagree | 5, Strongly Disagree | 9, Unable to Assess
ndeath_accept_def	Ordinal variable, Likert scale	Agreement with the definition of the outcome: Neonatal death	1, Strongly Agree | 2, Agree| 3, Neither Agree Nor Disagree| 4, Disagree | 5, Strongly Disagree | 9, Unable to Assess
ndeath_fea	Ordinal variable, Likert scale	Agreement on the feasibility of collecting this outcome in observational and experimental studies during epidemics: Neonatal death	1, Strongly Agree | 2, Agree| 3, Neither Agree Nor Disagree| 4, Disagree | 5, Strongly Disagree | 9, Unable to Assess
nssi_accept_out	Ordinal variable, Likert scale	Agreement to include the outcome: Neonatal symptomatic infection (related outbreak disease)	1, Strongly Agree | 2, Agree| 3, Neither Agree Nor Disagree| 4, Disagree | 5, Strongly Disagree | 9, Unable to Assess
nssi_accept_def	Ordinal variable, Likert scale	Agreement with the definition of the outcome: Neonatal symptomatic infection (related outbreak disease)	1, Strongly Agree | 2, Agree| 3, Neither Agree Nor Disagree| 4, Disagree | 5, Strongly Disagree | 9, Unable to Assess
nssi_fea	Ordinal variable, Likert scale	Agreement on the feasibility of collecting this outcome in observational and experimental studies during epidemics: Neonatal symptomatic infection (related outbreak disease)	1, Strongly Agree | 2, Agree| 3, Neither Agree Nor Disagree| 4, Disagree | 5, Strongly Disagree | 9, Unable to Assess
neo_ci_accept_out	Ordinal variable, Likert scale	Agreement to include the outcome: Neonatal confirmed infection (related outbreak disease)	1, Strongly Agree | 2, Agree| 3, Neither Agree Nor Disagree| 4, Disagree | 5, Strongly Disagree | 9, Unable to Assess
neo_ci_accept_def	Ordinal variable, Likert scale	Agreement with the definition of the outcome: Neonatal confirmed infection (related outbreak disease)	1, Strongly Agree | 2, Agree| 3, Neither Agree Nor Disagree| 4, Disagree | 5, Strongly Disagree | 9, Unable to Assess
neo_ci_fea	Ordinal variable, Likert scale	Agreement on the feasibility of collecting this outcome in observational and experimental studies during epidemics: Neonatal confirmed infection (related outbreak disease)	1, Strongly Agree | 2, Agree| 3, Neither Agree Nor Disagree| 4, Disagree | 5, Strongly Disagree | 9, Unable to Assess
nsd_accept_out	Ordinal variable, Likert scale	Agreement to include the outcome: Neonatal severe/critical disease (related outbreak disease)	1, Strongly Agree | 2, Agree| 3, Neither Agree Nor Disagree| 4, Disagree | 5, Strongly Disagree | 9, Unable to Assess
nsd_accept_def	Ordinal variable, Likert scale	Agreement with the definition of the outcome: Neonatal severe/critical disease (related outbreak disease)	1, Strongly Agree | 2, Agree| 3, Neither Agree Nor Disagree| 4, Disagree | 5, Strongly Disagree | 9, Unable to Assess
nsd_fea	Ordinal variable, Likert scale	Agreement on the feasibility of collecting this outcome in observational and experimental studies during epidemics: Neonatal severe/critical disease (related outbreak disease)	1, Strongly Agree | 2, Agree| 3, Neither Agree Nor Disagree| 4, Disagree | 5, Strongly Disagree | 9, Unable to Assess
vt_accept_out	Ordinal variable, Likert scale	Agreement to include the outcome: Vertical transmission	1, Strongly Agree | 2, Agree| 3, Neither Agree Nor Disagree| 4, Disagree | 5, Strongly Disagree | 9, Unable to Assess
vt_accept_def	Ordinal variable, Likert scale	Agreement with the definition of the outcome: Vertical transmission	1, Strongly Agree | 2, Agree| 3, Neither Agree Nor Disagree| 4, Disagree | 5, Strongly Disagree | 9, Unable to Assess
vt_fea	Ordinal variable, Likert scale	Agreement on the feasibility of collecting this outcome in observational and experimental studies during epidemics: Vertical transmission	1, Strongly Agree | 2, Agree| 3, Neither Agree Nor Disagree| 4, Disagree | 5, Strongly Disagree | 9, Unable to Assess
lbw_accept_out	Ordinal variable, Likert scale	Agreement to include the outcome: Low birthweight	1, Strongly Agree | 2, Agree| 3, Neither Agree Nor Disagree| 4, Disagree | 5, Strongly Disagree | 9, Unable to Assess
lbw_accept_def	Ordinal variable, Likert scale	Agreement with the definition of the outcome: Low birthweight	1, Strongly Agree | 2, Agree| 3, Neither Agree Nor Disagree| 4, Disagree | 5, Strongly Disagree | 9, Unable to Assess
lbw_fea	Ordinal variable, Likert scale	Agreement on the feasibility of collecting this outcome in observational and experimental studies during epidemics: Low birthweight	1, Strongly Agree | 2, Agree| 3, Neither Agree Nor Disagree| 4, Disagree | 5, Strongly Disagree | 9, Unable to Assess
prem_accept_out	Ordinal variable, Likert scale	Agreement to include the outcome: Prematurity	1, Strongly Agree | 2, Agree| 3, Neither Agree Nor Disagree| 4, Disagree | 5, Strongly Disagree | 9, Unable to Assess
prem_accept_def	Ordinal variable, Likert scale	Agreement with the definition of the outcome: Prematurity	1, Strongly Agree | 2, Agree| 3, Neither Agree Nor Disagree| 4, Disagree | 5, Strongly Disagree | 9, Unable to Assess
prem_fea	Ordinal variable, Likert scale	Agreement on the feasibility of collecting this outcome in observational and experimental studies during epidemics: Prematurity	1, Strongly Agree | 2, Agree| 3, Neither Agree Nor Disagree| 4, Disagree | 5, Strongly Disagree | 9, Unable to Assess
cong_accept_out	Ordinal variable, Likert scale	Agreement to include the outcome: Any congenital anomaly	1, Strongly Agree | 2, Agree| 3, Neither Agree Nor Disagree| 4, Disagree | 5, Strongly Disagree | 9, Unable to Assess
cong_accept_def	Ordinal variable, Likert scale	Agreement with the definition of the outcome: Any congenital anomaly	1, Strongly Agree | 2, Agree| 3, Neither Agree Nor Disagree| 4, Disagree | 5, Strongly Disagree | 9, Unable to Assess
cong_fea	Ordinal variable, Likert scale	Agreement on the feasibility of collecting this outcome in observational and experimental studies during epidemics: Any congenital anomaly	1, Strongly Agree | 2, Agree| 3, Neither Agree Nor Disagree| 4, Disagree | 5, Strongly Disagree | 9, Unable to Assess
nrs_accept_out	Ordinal variable, Likert scale	Agreement to include the outcome: Neonatal respiratory support	1, Strongly Agree | 2, Agree| 3, Neither Agree Nor Disagree| 4, Disagree | 5, Strongly Disagree | 9, Unable to Assess
nrs_accept_def	Ordinal variable, Likert scale	Agreement with the definition of the outcome: Neonatal respiratory support	1, Strongly Agree | 2, Agree| 3, Neither Agree Nor Disagree| 4, Disagree | 5, Strongly Disagree | 9, Unable to Assess
nrs_fea	Ordinal variable, Likert scale	Agreement on the feasibility of collecting this outcome in observational and experimental studies during epidemics: Neonatal respiratory support	1, Strongly Agree | 2, Agree| 3, Neither Agree Nor Disagree| 4, Disagree | 5, Strongly Disagree | 9, Unable to Assess
skin_accept_out	Ordinal variable, Likert scale	Agreement to include the outcome: Skin-to-skin contact during the first hour after birth	1, Strongly Agree | 2, Agree| 3, Neither Agree Nor Disagree| 4, Disagree | 5, Strongly Disagree | 9, Unable to Assess
skin_accept_def	Ordinal variable, Likert scale	Agreement with the definition of the outcome: Skin-to-skin contact during the first hour after birth	1, Strongly Agree | 2, Agree| 3, Neither Agree Nor Disagree| 4, Disagree | 5, Strongly Disagree | 9, Unable to Assess
skin_fea	Ordinal variable, Likert scale	Agreement on the feasibility of collecting this outcome in observational and experimental studies during epidemics: Skin-to-skin contact during the first hour after birth	1, Strongly Agree | 2, Agree| 3, Neither Agree Nor Disagree| 4, Disagree | 5, Strongly Disagree | 9, Unable to Assess
breastf_accept_out	Ordinal variable, Likert scale	Agreement to include the outcome: Breastfeeding within one hour of birth	1, Strongly Agree | 2, Agree| 3, Neither Agree Nor Disagree| 4, Disagree | 5, Strongly Disagree | 9, Unable to Assess
breastf_accept_def	Ordinal variable, Likert scale	Agreement with the definition of the outcome: Breastfeeding within one hour of birth	1, Strongly Agree | 2, Agree| 3, Neither Agree Nor Disagree| 4, Disagree | 5, Strongly Disagree | 9, Unable to Assess
breastf_fea	Ordinal variable, Likert scale	Agreement on the feasibility of collecting this outcome in observational and experimental studies during epidemics: Breastfeeding within one hour of birth	1, Strongly Agree | 2, Agree| 3, Neither Agree Nor Disagree| 4, Disagree | 5, Strongly Disagree | 9, Unable to Assess
nciu_accept_out	Ordinal variable, Likert scale	Agreement to include the outcome: Neonatal admission to the intensive care	1, Strongly Agree | 2, Agree| 3, Neither Agree Nor Disagree| 4, Disagree | 5, Strongly Disagree | 9, Unable to Assess
nciu_accept_def	Ordinal variable, Likert scale	Agreement with the definition of the outcome: Neonatal admission to the intensive care	1, Strongly Agree | 2, Agree| 3, Neither Agree Nor Disagree| 4, Disagree | 5, Strongly Disagree | 9, Unable to Assess
nciu_fea	Ordinal variable, Likert scale	Agreement on the feasibility of collecting this outcome in observational and experimental studies during epidemics: Neonatal admission to the intensive care	1, Strongly Agree | 2, Agree| 3, Neither Agree Nor Disagree| 4, Disagree | 5, Strongly Disagree | 9, Unable to Assess
nrf_accept_out	Ordinal variable, Likert scale	Agreement to include the outcome: Neonatal respiratory failure	1, Strongly Agree | 2, Agree| 3, Neither Agree Nor Disagree| 4, Disagree | 5, Strongly Disagree | 9, Unable to Assess
nrf_accept_def	Ordinal variable, Likert scale	Agreement with the definition of the outcome: Neonatal respiratory failure	1, Strongly Agree | 2, Agree| 3, Neither Agree Nor Disagree| 4, Disagree | 5, Strongly Disagree | 9, Unable to Assess
nrf_fea	Ordinal variable, Likert scale	Agreement on the feasibility of collecting this outcome in observational and experimental studies during epidemics: Neonatal respiratory failure	1, Strongly Agree | 2, Agree| 3, Neither Agree Nor Disagree| 4, Disagree | 5, Strongly Disagree | 9, Unable to Assess
b_asphy_accept_out	Ordinal variable, Likert scale	Agreement to include the outcome: Birth asphyxia	1, Strongly Agree | 2, Agree| 3, Neither Agree Nor Disagree| 4, Disagree | 5, Strongly Disagree | 9, Unable to Assess
b_asphy_accept_def	Ordinal variable, Likert scale	Agreement with the definition of the outcome: Birth asphyxia	1, Strongly Agree | 2, Agree| 3, Neither Agree Nor Disagree| 4, Disagree | 5, Strongly Disagree | 9, Unable to Assess
b_asphy_fea	Ordinal variable, Likert scale	Agreement on the feasibility of collecting this outcome in observational and experimental studies during epidemics: Birth asphyxia	1, Strongly Agree | 2, Agree| 3, Neither Agree Nor Disagree| 4, Disagree | 5, Strongly Disagree | 9, Unable to Assess
ns_accept_out	Ordinal variable, Likert scale	Agreement to include the outcome: Neonatal sepsis	1, Strongly Agree | 2, Agree| 3, Neither Agree Nor Disagree| 4, Disagree | 5, Strongly Disagree | 9, Unable to Assess
ns_accept_def	Ordinal variable, Likert scale	Agreement with the definition of the outcome: Neonatal sepsis	1, Strongly Agree | 2, Agree| 3, Neither Agree Nor Disagree| 4, Disagree | 5, Strongly Disagree | 9, Unable to Assess
ns_fea	Ordinal variable, Likert scale	Agreement on the feasibility of collecting this outcome in observational and experimental studies during epidemics: Neonatal sepsis	1, Strongly Agree | 2, Agree| 3, Neither Agree Nor Disagree| 4, Disagree | 5, Strongly Disagree | 9, Unable to Assess
Most_imp_out	Ordinal variable, Likert scale	To what extent do you agree that this COS captures the most important outcomes?	1, Strongly Agree | 2, Agree| 3, Neither Agree Nor Disagree| 4, Disagree | 5, Strongly Disagree | 9, Unable to Assess
Acceptable_key_skh	Ordinal variable, Likert scale	This COS is likely to be acceptable to key stakeholders.	1, Strongly Agree | 2, Agree| 3, Neither Agree Nor Disagree| 4, Disagree | 5, Strongly Disagree | 9, Unable to Assess
Timely_evidence	Ordinal variable, Likert scale	To what extent do you agree that this COS will facilitate timely evidence generation for decision-making during outbreaks and epidemics?	1, Strongly Agree | 2, Agree| 3, Neither Agree Nor Disagree| 4, Disagree | 5, Strongly Disagree | 9, Unable to Assess
Effort	Ordinal variable, Likert scale	How much effort will it take to use this COS?	1, No effort at all| 2, A little effort| 3, Moderate effort| 4, A lot of effort | 5,Huge effort | 9, Don´t know
Use	Ordinal variable, Likert scale	I intend to use this COS for maternal and neonatal health research and surveillance in the context of epidemics.	1, Strongly Agree | 2, Agree| 3, Neither Agree Nor Disagree| 4, Disagree | 5, Strongly Disagree | 9, Unable to Assess
poor_know	Binary	Barriers for COS adoption: Poor knowledge and understanding of COS.	0, No | 1, Yes
lack_aw	Binary	Barriers for COS adoption: Lack of awareness of the COS.	0, No | 1, Yes
not_acces	Binary	Barriers for COS adoption: COS not accessible in locally understandable languages.	0, No | 1, Yes
Diff	Binary	Barriers for COS adoption: Difficulties/challenges choosing between multiple COS.	0, No | 1, Yes
lack_skills	Binary	Barriers for COS adoption: Lack of skills to apply the COS.	0, No | 1, Yes
lack_guide	Binary	Barriers for COS adoption: Lack of guidance and validated tools to collect data and measure outcomes.	0, No | 1, Yes
resource	Binary	Barriers for COS adoption: Resource requirement associated with measuring the COS.	0, No | 1, Yes
concerns_quality	Binary	Barriers for COS adoption: Concerns about quality of the COS development and methods for keeping it current.	0, No | 1, Yes
usefull	Binary	Barriers for COS adoption: Lack of perceived usefulness in generating timely evidence for decision-making.	0, No | 1, Yes
restrict	Binary	Barriers for COS adoption: COS could be seen as restrictive and limiting the range of outcomes.	0, No | 1, Yes
too_many	Binary	Barriers for COS adoption: Too many COS outcomes limits reporting of all outcomes.	0, No | 1, Yes
burden	Binary	Barriers for COS adoption: Increased burden on researchers and patients due to the data collection required to report COS.	0, No | 1, Yes
pref	Binary	Barriers for COS adoption: Researcher preference to choose own outcomes.	0, No | 1, Yes
ext_incent	Binary	Barriers for COS adoption: Lack of external incentives (e.g., recommendations by funders or regulatory agencies).	0, No | 1, Yes
pco	Binary	Barriers for COS adoption: Limited number of patient-centered outcomes.	0, No | 1, Yes
none	Binary	Barriers for COS adoption: None	0, No | 1, Yes
